# Supplementary material for: Exonic Short Interspersed Nuclear Element Insertion in FAM161A Is Associated with Autosomal Recessive Progressive Retinal Atrophy in the English Shepherd
Source: Genes (Basel). 2024 Jul 20;15(7):952. doi: 10.3390/genes15070952 (PMC11275866; doi:10.3390/genes15070952)
Supplement: Supplementary file 1 [file genes-15-00952-s001.zip]

Archive with 6 entries (6 files):
- Figure S1.pdf
- File S1.pdf
- File S2.pdf
- Table S1.pdf
- Table S2.pdf
- Table S3.pdf
